# Supplementary material for: Cephalosporin-Resistant Neisseria gonorrhoeae Clone, China
Source: Emerg Infect Dis. 2018 Apr;24(4):804–6. doi: 10.3201/eid2404.171817 (PMC5875255; doi:10.3201/eid2404.171817)
Supplement: Technical Appendix — Demographic and clinical information for 4 case-patients with cephalosporin-resistant NG-MAST G1407/MLST 1901 gonococcal infections identified through China’s Gonococcal Resistance Surveillance Program during 2015–2016, and results of isolate genotyping and resistance determinants analysis. [file 17-1817-Techapp-s1.xlsx]

## Sheet: Sheet1
	Article DOI: https://doi.org/10.3201/eid2404.171817
	Technical Appendix
	Technical Appendix Table 1. Demographic and clinical information for 4 case-patients with cephalosporin-resistant NG-MAST G1407/MLST 1901 gonococcal infections identified through China’s Gonococcal Resistance Surveillance Program during 2015–2016
	Sample	Province	Collection year	Sex	Ethnicity	Sexual orientation	Age	Days infectious with symptoms	Discharge	Sample type	Previous gonorrhea	Antimicrobial use before treatment	Laboratory diagnostic	Treatment
	1	Zhejiang	2016	Male	Han	Heterosexual	28	3	Yes	Urethral swab	No	Yes	Gram staining and culture	Spectinomycin 4g, single dose
	2	Chongqing	2015	Male	Han	Heterosexual	27	3	Yes	Urethral swab	No	No	Gram staining and culture	Ceftriaxone 1g, twice
	3	Chongqing	2015	Male	Han	Heterosexual	33	3	Yes	Urethral swab	No	No	Gram staining and culture	Ceftriaxone 1g, twice
	4	Chongqing	2015	Male	Han	MSM	56	4	Yes	Urethral swab	No	No	Gram staining and culture	Ceftriaxone 1g, twice
	Technical Appendix Table 2. Genotypes and resistance determinants analysis of isolates of 4 case-patients with cephalosporin-resistant NG-MAST G1407/MLST 1901 infections identified through the national Gonococcal Resistance Surveillance Program, China, 2015–2016*
	Sample	NG-MAST				MLST	NG-STAR
		porB	tbpB	ST	Genogroup		penA		mtrR		PorB		PonA		GyrA		ParC		23srRNA		ST
							A	R	A	R	A	R	A	R	A	R	A	R	A	R
	1	6076	110	10332	1407	1901	34.001	XXXIV Mosaic	1	-35A Del	11	G120K, A121N	1	L421P	7	S91F,D95A	3	S87R	0	WT	507
	2	908	110	1407	1407	1901	34.001	XXXIV Mosaic	1	-35A Del	8	G120K, A121D	1	L421P	1	S91F,D95G	3	S87R	0	WT	194
	3	908	110	1407	1407	1901	34.001	XXXIV Mosaic	1	-35A Del	11	G120K, A121N	1	L421P	1	S91F,D95G	3	S87R	0	WT	90
	4	908	110	1407	1407	1901	34.001	XXXIV Mosaic	1	-35A Del	11	G120K, A121N	1	L421P	1	S91F,D95G	3	S87R	0	WT	90
	*A, allele type; R: resistance determinant; WT, wild type.
